# Supplementary material for: Bacterial Inoculant and Sucrose Amendments Improve the Growth of Rheum palmatum L. by Reprograming Its Metabolite Composition and Altering Its Soil Microbial Community
Source: Int J Mol Sci. 2022 Feb 1;23(3):1694. doi: 10.3390/ijms23031694 (PMC8835959; doi:10.3390/ijms23031694)
Supplement: Supplementary file 1 [file ijms-23-01694-s001.zip]

Archive with 32 entries (27 files):
- Supplementary Materials/
- Supplementary Materials/.DS_Store
- Supplementary Materials/Supplementary Figures/
- Supplementary Materials/Supplementary Figures/.DS_Store
- Supplementary Materials/Supplementary Figures/FigureS1.tif
- Supplementary Materials/Supplementary Figures/FigureS2.tif
- Supplementary Materials/Supplementary Figures/FigureS3.tif
- Supplementary Materials/Supplementary Figures/FigureS4.tif
- Supplementary Materials/Supplementary Figures/FigureS5.tif
- Supplementary Materials/Supplementary Figures/FigureS6.tif
- Supplementary Materials/Supplementary Material-IJMS-TY.pdf
- Supplementary Materials/Table S1.xlsx
- Supplementary Materials/Table S2.xlsx
- Supplementary Materials/Table S3.xlsx
- Supplementary Materials/Table S4.xlsx
- __MACOSX/
- __MACOSX/._Supplementary Materials
- __MACOSX/Supplementary Materials/
- __MACOSX/Supplementary Materials/._.DS_Store
- __MACOSX/Supplementary Materials/._Supplementary Material-IJMS-TY.pdf
- __MACOSX/Supplementary Materials/._Table S1.xlsx
- __MACOSX/Supplementary Materials/._Table S2.xlsx
- __MACOSX/Supplementary Materials/._Table S3.xlsx
- __MACOSX/Supplementary Materials/._Table S4.xlsx
- __MACOSX/Supplementary Materials/Supplementary Figures/
- __MACOSX/Supplementary Materials/Supplementary Figures/._.DS_Store
- __MACOSX/Supplementary Materials/Supplementary Figures/._FigureS1.tif
- __MACOSX/Supplementary Materials/Supplementary Figures/._FigureS2.tif
- __MACOSX/Supplementary Materials/Supplementary Figures/._FigureS3.tif
- __MACOSX/Supplementary Materials/Supplementary Figures/._FigureS4.tif
- __MACOSX/Supplementary Materials/Supplementary Figures/._FigureS5.tif
- __MACOSX/Supplementary Materials/Supplementary Figures/._FigureS6.tif
