# Supplementary material for: Bacterial Inoculant and Sucrose Amendments Improve the Growth of Rheum palmatum L. by Reprograming Its Metabolite Composition and Altering Its Soil Microbial Community
Source: Int J Mol Sci. 2022 Feb 1;23(3):1694. doi: 10.3390/ijms23031694 (PMC8835959; doi:10.3390/ijms23031694)
Supplement: Supplementary file 1 [file ijms-23-01694-s001.zip › Supplementary Materials/Table S1.xlsx]

## Sheet: Table S1
Table S1 Metabolites’ classification of the R. palmatum metablome.
classification	Number
Carboxylic acids and derivatives	38
Organooxygen compounds	15
Fatty Acyls	14
Organonitrogen compounds	11
Benzene and substituted derivatives	8
Cinnamic acids and derivatives	6
Indoles and derivatives	6
Purine nucleosides	6
Purine nucleotides	6
Flavonoids	5
Pyridines and derivatives	5
Imidazopyrimidines	4
Pyrimidine nucleosides	4
Diazines	3
Prenol lipids	3
Pyrimidine nucleotides	3
5'-deoxyribonucleosides	2
Phenols	2
Quinolines and derivatives	2
Alcohols and polyols	1
