# Supplementary material for: Bacterial Inoculant and Sucrose Amendments Improve the Growth of Rheum palmatum L. by Reprograming Its Metabolite Composition and Altering Its Soil Microbial Community
Source: Int J Mol Sci. 2022 Feb 1;23(3):1694. doi: 10.3390/ijms23031694 (PMC8835959; doi:10.3390/ijms23031694)
Supplement: Supplementary file 1 [file ijms-23-01694-s001.zip › Supplementary Materials/Table S2.xlsx]

## Sheet: CKvsLS
Table S2 DEMs identified in the widely targeted metabolomics of R. palmatum metablome.
#ID	Compounds	CK-1	CK-2	CK-3	0L-1	0L-2	0L-3	CK_Mean	0L_Mean	Fold_change	log2FC	Pvalue	VIP	regulated
Zmdn006669	Emodin-3-O-Sulphate	0.000117995	8.54737e-05	0.000131206	0.000208496	0.000259194	0.000320385	0.000111558	0.000262692	2.35475	1.23557	0.0287522	1.63257	up
mws1299	Luteolin-8-C-glucoside (Orientin)	6.40241e-06	1.24606e-05	1.15739e-05	2.74529e-05	2.62636e-05	1.67643e-05	1.01456e-05	2.34936e-05	2.31564	1.21141	0.0383257	1.56803	up
Zmyn000083	D-Glucose 1,6-bisphosphate	9.3655e-06	1.21002e-05	1.05071e-05	2.6153e-05	2.28208e-05	2.14477e-05	1.06576e-05	2.34739e-05	2.20254	1.13917	0.00336488	1.75309	up
pmb0608	Chrysoeriol-7-O-(6''-malonyl)glucoside	0.000382557	0.000301218	0.000345082	0.000821507	0.000649213	0.000777013	0.000342952	0.000749244	2.18469	1.12743	0.00707025	1.74003	up
Hmln002321	Quercetin-3-O-(6''-malonyl)glucoside*	8.9422e-06	7.62055e-06	5.97361e-06	1.61182e-05	1.30826e-05	1.8148e-05	7.51212e-06	1.5783e-05	2.101	1.07107	0.0141437	1.66275	up
mws0875	L-Cysteinyl-L-glycine	1.86781e-06	2.31191e-06	2.04276e-06	4.01914e-06	4.79041e-06	3.97022e-06	2.07416e-06	4.25992e-06	2.05381	1.0383	0.00575241	1.73911	up
pmn001533	2-O-Di-gallic acyl-Glucoside-Glucoside	1.27519e-05	1.21517e-05	1.41873e-05	2.6673e-05	2.70997e-05	2.48006e-05	1.30303e-05	2.61911e-05	2.01001	1.00721	0.00016748	1.78909	up
mws0120	Choline Alfoscerate	0.00027197	0.000303792	0.000256545	0.000577134	0.000580357	0.000510913	0.000277436	0.000556135	2.00455	1.00328	0.00116426	1.77123	up
Lmjn003562	3,6'-Diferuloylsucrose	8.83638e-06	1.64254e-05	8.69373e-06	1.85099e-05	2.24766e-05	2.64504e-05	1.13185e-05	2.24789e-05	1.98604	0.989892	0.0318379	1.52494	up
Lmtn002565	1-O-Vanilloyl-D-Glucose	0.00143393	0.00196178	0.00153607	0.00305725	0.00261161	0.00379459	0.00164392	0.00315448	1.91887	0.94026	0.0317145	1.60692	up
mws0057	Eriodictyol-7-O-glucoside	1.6932e-05	1.77641e-05	1.12538e-05	2.32934e-05	2.7444e-05	3.34222e-05	1.53166e-05	2.80532e-05	1.83155	0.873064	0.028586	1.55765	up
mws1521	Salicin	4.44465e-05	2.79077e-05	3.71217e-05	7.59114e-05	6.83641e-05	5.18364e-05	3.64919e-05	6.53706e-05	1.79137	0.841064	0.0343483	1.5576	up
mws5038	Isomaltulose*	0.00162441	0.00109674	0.00188809	0.0025997	0.00307885	0.00240555	0.00153641	0.0026947	1.75389	0.810558	0.0203234	1.60014	up
Lmtp004126	Myricetin-3-O-(6''-malony)glucoside	0.000137572	9.01078e-05	0.000129073	0.000229294	0.000183944	0.000208623	0.000118918	0.000207287	1.74311	0.801666	0.0111019	1.65493	up
pme1228	5-Hydroxy-L-tryptophan	1.16937e-05	1.76611e-05	1.65874e-05	2.92207e-05	2.16404e-05	2.51731e-05	1.53141e-05	2.53447e-05	1.655	0.726829	0.0259144	1.57636	up
Zmpn003368	13S-Hydroxy-9Z,11E,15Z-octadecatrienoic acid	4.81503e-06	4.07802e-06	4.45887e-06	6.96721e-06	8.3119e-06	6.43963e-06	4.45064e-06	7.23958e-06	1.62664	0.701892	0.0258337	1.65698	up
Zmdn004052	Aloe emodin-1-O-glucoside	0.00103708	0.00144173	0.000928043	0.00171581	0.00163287	0.00194253	0.00113562	0.00176374	1.55311	0.635158	0.0359229	1.55185	up
Lmhp008718	LysoPC 17:2	2.93135e-05	2.80622e-05	3.45616e-05	4.09194e-05	5.1642e-05	4.62482e-05	3.06457e-05	4.62699e-05	1.50983	0.594386	0.0184289	1.63235	up
pmb0856	LysoPE 18:1(2n isomer)	0.00162441	0.00219348	0.00179742	0.00115947	0.000968902	0.00150081	0.00187177	0.00120973	0.6463	-0.629723	0.0450203	1.48661	down
mws0983	N-Oleoylethanolamine	5.97911e-05	5.81839e-05	6.29362e-05	2.85968e-05	4.7068e-05	3.98086e-05	6.03037e-05	3.84911e-05	0.638287	-0.647722	0.047944	1.61163	down
Hmqp006023	Ethyl 9-Hydroxy-10,12-octadecadienoic acid	8.0956e-06	7.46608e-06	8.69373e-06	3.99315e-06	6.14785e-06	5.23153e-06	8.08514e-06	5.12418e-06	0.633777	-0.657952	0.0232498	1.62388	down
Lmjp003731	3,4-O-Dicaffeoylquinic Acid Methyl Ester*	0.000446052	0.000377938	0.000402685	0.00017782	0.000300507	0.000277809	0.000408892	0.000252045	0.616411	-0.698036	0.0340784	1.59351	down
Lmhp009773	1--Linolenoyl-glycerol-3-O-glucoside	6.40241e-06	5.56094e-06	5.44025e-06	2.78168e-06	3.35919e-06	4.42791e-06	5.8012e-06	3.52293e-06	0.607276	-0.719576	0.0225455	1.62331	down
Lmjp003822	3,5-O-Dicaffeoylquinic Acid Methyl Ester*	0.00050743	0.000411407	0.000470955	0.000181979	0.000319197	0.000329964	0.000463264	0.000277047	0.598032	-0.741705	0.0387666	1.55857	down
NK10251888	NG,NG-Dimethyl-L-arginine	0.000461397	0.000370214	0.000513624	0.000269849	0.000271981	0.000236297	0.000448412	0.000259376	0.578433	-0.789779	0.0378292	1.62882	down
Lmyp010352	1-Hydroxy-3-methylanthraquinone	5.08489e-05	5.7669e-05	3.80817e-05	2.23575e-05	2.84769e-05	3.36351e-05	4.88665e-05	2.81565e-05	0.576191	-0.79538	0.0480784	1.53766	down
mws0359	Pentadecanoic Acid	6.71988e-06	7.41459e-06	8.32038e-06	4.70027e-06	2.98048e-06	5.22621e-06	7.48495e-06	4.30232e-06	0.574796	-0.798878	0.0225885	1.59447	down
Lmhn003801	Feruloylsinapoyltartaric acid	4.18008e-05	4.12436e-05	4.34687e-05	2.08496e-05	1.98699e-05	2.92178e-05	4.2171e-05	2.33124e-05	0.552807	-0.855153	0.0196901	1.71744	down
pmb3101	2-Isopropylmalic Acid*	0.000219587	0.000242519	0.000201076	8.11108e-05	0.000106235	0.000158064	0.00022106	0.000115136	0.520837	-0.941096	0.0250844	1.63395	down
Lmrj002793	Cyclo(Phe-Glu)	3.65096e-06	3.44984e-06	3.6375e-06	1.37784e-06	1.78534e-06	2.26185e-06	3.57943e-06	1.80834e-06	0.505204	-0.985062	0.0155452	1.73238	down
Zmgn001448	2-Propylmalic Acid*	0.00016297	0.000186909	0.000188809	5.51137e-05	8.3119e-05	0.000118149	0.000179563	8.54604e-05	0.475936	-1.07116	0.0213198	1.66252	down
Lmmp003042	Protocatechuic Acid Methyl Ester	0.00023599	0.000206991	0.000328548	0.000103468	0.000146565	0.00010165	0.000257176	0.000117228	0.455827	-1.13344	0.0472131	1.55962	down
mws2212	Caffeic acid	0.00512192	0.00782651	0.00821371	0.00213176	0.0040084	0.00266633	0.00705405	0.00293549	0.416143	-1.26485	0.0315182	1.5796	down
pme1201	Phloretin	0.000113762	0.000184335	0.000149874	6.44727e-05	6.44295e-05	3.99683e-05	0.000149323	5.62902e-05	0.376968	-1.40749	0.0311955	1.62884	down
pme2292	Putrescine	4.01605e-05	5.45796e-05	4.3522e-05	1.49743e-05	1.61812e-05	1.95318e-05	4.60874e-05	1.68957e-05	0.366602	-1.44771	0.0148799	1.72474	down
pmn001695	Trihydroxycinnamoylquinic acid	0.000756648	0.000813545	0.000960044	0.000326003	0.000412152	0.000183609	0.000843412	0.000307255	0.3643	-1.4568	0.00411061	1.70275	down
pmb0772	N-Cinnamoylserotonin	2.01596e-05	1.96178e-05	2.18143e-05	6.55126e-06	9.54147e-06	5.74777e-06	2.05306e-05	7.28016e-06	0.354601	-1.49573	0.00166464	1.76634	down
mws1013	Esculetin	6.45532e-05	0.000112764	0.000128006	1.96538e-05	4.01824e-05	2.0543e-05	0.000101774	2.6793e-05	0.26326	-1.92544	0.0468556	1.57898	down

## Sheet: CK vs LB
Table S2 DEMs identified in the widely targeted metabolomics of R. palmatum metablome.
#ID	Compounds	CK-1	CK-2	CK-3	5B-1	5B-2	5B-3	CK_Mean	5B_Mean	Fold_change	log2FC	Pvalue	VIP	regulated
pme0310	Ethyl gallate	1.23286e-05	1.50351e-05	1.3974e-05	5.49539e-05	7.1226e-05	7.66951e-05	1.37792e-05	6.7625e-05	4.90775	2.29506	0.0134009	1.72057	up
Zmhn002084	Resveratrol-3-O-sulfate	2.67208e-05	3.58372e-05	4.20819e-05	0.000101905	0.000159335	0.000178782	3.488e-05	0.000146674	4.20511	2.07214	0.0359773	1.63343	up
mws0491	Phenethylamine	0.000148155	0.0001313	0.000131206	0.000325455	0.000291235	0.00030108	0.000136887	0.000305924	2.23486	1.16019	0.000569056	1.7518	up
Hmln002321	Quercetin-3-O-(6''-malonyl)glucoside*	8.9422e-06	7.62055e-06	5.97361e-06	1.14176e-05	1.64084e-05	1.36807e-05	7.51212e-06	1.38356e-05	1.84177	0.88109	0.0283523	1.56563	up
pmp000419	Noreugenin	2.04771e-05	1.52926e-05	1.86675e-05	3.29724e-05	3.10229e-05	3.60674e-05	1.81457e-05	3.33542e-05	1.83813	0.878238	0.00198354	1.70109	up
Hmbp003234	1-O-Caffeoylglycerol	4.09013e-05	3.09971e-05	6.18695e-05	8.85665e-05	7.01708e-05	8.1359e-05	4.45893e-05	8.00321e-05	1.79487	0.843881	0.0391489	1.51711	up
Lmtp004126	Myricetin-3-O-(6''-malony)glucoside	0.000137572	9.01078e-05	0.000129073	0.000173398	0.00021104	0.000252887	0.000118918	0.000212442	1.78646	0.837104	0.034176	1.52614	up
pme3007	Uridine 5'-diphosphate	1.62441e-05	1.95663e-05	1.32273e-05	2.45425e-05	2.7699e-05	3.47719e-05	1.63459e-05	2.90045e-05	1.77442	0.827348	0.03202	1.54514	up
Lmyn006922	Sakuranin	0.00296839	0.00238914	0.00385618	0.00533	0.00485919	0.0059076	0.00307124	0.0053656	1.74705	0.804919	0.0148395	1.60688	up
pmp001276	1-Linolenoyl-rac-glycerol-diglucoside	0.0019366	0.00105555	0.00157874	0.00250227	0.00294401	0.00247186	0.00152363	0.00263938	1.7323	0.792689	0.0287191	1.55914	up
Lmmp003042	Protocatechuic Acid Methyl Ester	0.00023599	0.000206991	0.000328548	0.000449235	0.000367737	0.000500591	0.000257176	0.000439188	1.70773	0.772081	0.0270106	1.52304	up
Zmhn001102	5,7-Dihydroxy-1(3H)-isobenzofuran-one-O-glucoside	0.000925968	0.000803247	0.000714699	0.00125914	0.00155642	0.0013318	0.000814638	0.00138245	1.69701	0.762999	0.00886638	1.65509	up
Lmdp004267	Quercetin-3-O-(6''-p-Coumaroyl)glucoside	5.50289e-06	5.13872e-06	7.62702e-06	1.01371e-05	8.91644e-06	1.07269e-05	6.08954e-06	9.92684e-06	1.63015	0.705	0.0192892	1.58646	up
Hmcp004650	Hexadecanedioic acid	0.000382557	0.000323873	0.000382418	0.000629569	0.000521269	0.000606306	0.000362949	0.000585715	1.61376	0.69043	0.00803599	1.669	up
Lmyp010262	2-Acetoxymethyl-anthraquinone	0.00102121	0.000659074	0.000752034	0.00120579	0.00126096	0.00140435	0.000810773	0.00129037	1.59153	0.67041	0.0287616	1.5668	up
Zmgn000217	Methylenesuccinic acid	7.93687e-05	5.92137e-05	8.37372e-05	0.000128048	0.000102882	0.000108824	7.41065e-05	0.000113251	1.52822	0.611856	0.021681	1.54726	up
HJN090	Butin-7-O-glucoside	0.00454518	0.00586988	0.00517357	0.00725605	0.00865264	0.00787679	0.00519621	0.00792849	1.52582	0.609587	0.00804284	1.64585	up
Lmhp008801	LysoPE 18:3	0.000115349	0.000134904	0.000100271	7.41611e-05	7.49192e-05	8.34318e-05	0.000116842	7.7504e-05	0.663326	-0.59221	0.0495252	1.56138	down
pme1730	D-Erythronolactone	6.24367e-05	5.40647e-05	5.24824e-05	2.7637e-05	4.52681e-05	3.67929e-05	5.63279e-05	3.6566e-05	0.649163	-0.623348	0.0392484	1.51504	down
mws0230	L-Threonine*	0.00146567	0.00138509	0.00116805	0.000885665	0.000939128	0.000782497	0.0013396	0.000869097	0.648771	-0.624219	0.0182153	1.62927	down
Zmln000899	Syringaldehyde-4-O-glucoside	1.35985e-05	1.45717e-05	1.65341e-05	9.23013e-06	9.81336e-06	9.58689e-06	1.49014e-05	9.54346e-06	0.640439	-0.642868	0.021627	1.6791	down
Lmhp010757	LysoPE 20:2	8.41308e-06	1.05555e-05	7.62702e-06	5.33533e-06	4.78533e-06	6.78855e-06	8.86519e-06	5.63641e-06	0.63579	-0.653377	0.04489	1.47929	down
pmb0874	LysoPE 18:2(2n isomer)	0.010265	0.0117913	0.0105071	0.00634905	0.00759744	0.00673673	0.0108545	0.00689441	0.635167	-0.654792	0.00334886	1.68929	down
pme1383	Pyridoxine	0.000131752	0.000132845	0.000177608	7.68288e-05	8.75816e-05	0.000114524	0.000147402	9.29783e-05	0.630782	-0.664787	0.0489569	1.45609	down
mws0359	Pentadecanoic Acid	6.71988e-06	7.41459e-06	8.32038e-06	4.85515e-06	4.2419e-06	4.98e-06	7.48495e-06	4.69235e-06	0.626905	-0.673681	0.013347	1.65955	down
Hmyn007168	LysoPG 16:0	0.000160325	0.000167858	0.000140273	0.000103505	0.00010341	8.55047e-05	0.000156152	9.74732e-05	0.62422	-0.679873	0.0059087	1.67077	down
mws1060	9-(Arabinosyl)hypoxanthine	2.40752e-05	2.38914e-05	2.01076e-05	1.08841e-05	1.57752e-05	1.45617e-05	2.26914e-05	1.37403e-05	0.605531	-0.723728	0.0106476	1.62025	down
pmb0856	LysoPE 18:1(2n isomer)	0.00162441	0.00219348	0.00179742	0.000992372	0.00132428	0.00108306	0.00187177	0.00113324	0.605435	-0.723955	0.0284339	1.55673	down
mws0567	4-Guanidinobutyric acid	0.000265091	0.000246638	0.000258145	0.00018567	0.000129262	0.000148208	0.000256625	0.00015438	0.601578	-0.733176	0.017565	1.67949	down
Lmhp009769	LysoPE 17:1	6.61406e-06	5.86988e-06	4.99756e-06	3.91613e-06	3.57713e-06	2.44077e-06	5.82717e-06	3.31134e-06	0.56826	-0.815378	0.0176907	1.57606	down
Lmhp009773	1--Linolenoyl-glycerol-3-O-glucoside	6.40241e-06	5.56094e-06	5.44025e-06	3.93214e-06	3.75651e-06	2.18685e-06	5.8012e-06	3.29183e-06	0.56744	-0.81746	0.0269808	1.58123	down
pme3188	Uridine 5'-monophosphate	4.51343e-05	3.75363e-05	3.76017e-05	1.80868e-05	2.1315e-05	2.66878e-05	4.00908e-05	2.20299e-05	0.5495	-0.86381	0.00709325	1.65116	down
Cmbp005948	1-O-p-Hydroxycinnamoyl-3-O-caffeoylglycerol	2.81494e-06	3.37776e-06	2.09076e-06	1.90471e-06	8.38884e-07	1.44581e-06	2.76115e-06	1.39647e-06	0.505755	-0.983489	0.049687	1.44643	down
mws2220	Gallocatechin 3-O-gallate	0.00248159	0.00297613	0.00388818	0.00124313	0.00128734	0.00117115	0.0031153	0.00123388	0.39607	-1.33617	0.043914	1.61737	down
Hmmp002121	Isorhamnetin-3-O-gallate	2.51334e-05	2.3737e-05	1.97876e-05	6.56246e-06	5.32876e-06	1.39917e-05	2.2886e-05	8.62763e-06	0.376983	-1.40743	0.0168834	1.62383	down
pmb0789	Pyridoxine-5'-O-glucoside	1.9313e-05	1.96693e-05	2.2561e-05	6.4024e-06	8.23056e-06	8.395e-06	2.05144e-05	7.67599e-06	0.374175	-1.41822	0.00109294	1.73844	down
Lmbn001181	Fraxetin-7,8-di-O-glucoside	2.79907e-05	3.71759e-05	2.83746e-05	6.45575e-06	1.02354e-05	1.78264e-05	3.11804e-05	1.15059e-05	0.36901	-1.43827	0.012184	1.60828	down
pme2292	Putrescine	4.01605e-05	5.45796e-05	4.3522e-05	1.56859e-05	1.71998e-05	1.00533e-05	4.60874e-05	1.4313e-05	0.310562	-1.68705	0.00778609	1.6881	down
mws0042	Epigallocatechin	0.00369329	0.00530349	0.00661364	0.00177667	0.00154587	0.00147172	0.00520347	0.00159808	0.307119	-1.70313	0.0492168	1.59727	down

## Sheet: CK vs LB+LS
#ID	Compounds	CK-1	CK-2	CK-3	5L-1	5L-2	5L-3	CK_Mean	5L_Mean	Fold_change	log2FC	Pvalue	VIP	regulated
Lmtp004044	Quercetin-3-O-apiosyl(12)galactoside	1.6932e-06	4.02138e-06	5.33358e-06	3.34758e-05	1.90696e-05	3.25752e-05	3.68272e-06	2.83735e-05	7.7045	2.9457	0.0287097	1.6614	up
Lmqn000432	1-(sn-Glycero-3-phospho)-1D-myo-inositol	0.000307421	0.000511812	0.000280546	0.000931079	0.00103627	0.000726199	0.000366593	0.000897851	2.44917	1.2923	0.011574	1.63051	up
pmn001515	3-Galloylshikimic acid	2.49747e-06	2.21408e-06	2.10676e-06	5.17744e-06	4.36944e-06	6.06895e-06	2.27277e-06	5.20528e-06	2.29028	1.19552	0.0220258	1.68506	up
pmb3099	Diethyl phosphate	6.29658e-05	3.21299e-05	4.85889e-05	8.39586e-05	9.93541e-05	9.95931e-05	4.78949e-05	9.43019e-05	1.96894	0.977416	0.0176459	1.62971	up
mws1355	16-Hydroxyhexadecanoic acid	2.32815e-06	3.10486e-06	3.10948e-06	4.88144e-06	5.98261e-06	5.01596e-06	2.84749e-06	5.29334e-06	1.85895	0.894485	0.00607728	1.679	up
pmb2507	2-Deoxyribose-1-phosphate	6.19076e-05	3.75363e-05	7.307e-05	0.000109254	8.76025e-05	0.000122416	5.75046e-05	0.000106424	1.85071	0.888077	0.0285801	1.53089	up
mws0057	Eriodictyol-7-O-glucoside	1.6932e-05	1.77641e-05	1.12538e-05	3.1323e-05	2.15267e-05	2.98779e-05	1.53166e-05	2.75759e-05	1.80039	0.848306	0.0354866	1.5279	up
pmb3059	Quinic acid O-di-glucuronic acid	3.13242e-06	3.04822e-06	1.72275e-06	4.19793e-06	4.25193e-06	5.49837e-06	2.63446e-06	4.64941e-06	1.76484	0.819539	0.0321718	1.5152	up
pmb3107	Glucosyringic Acid	0.000476212	0.000357857	0.000399485	0.000748092	0.000715777	0.000674328	0.000411185	0.000712732	1.73336	0.793574	0.00354414	1.72077	up
mws1346	DL-2-Aminoadipic acid	1.88897e-05	1.40053e-05	2.33611e-05	3.56824e-05	3.55218e-05	2.51576e-05	1.8752e-05	3.21206e-05	1.71291	0.77645	0.0417787	1.48797	up
pmb2497	4-Hydroxy-3-methoxymandelate	4.50285e-06	8.03247e-06	4.86956e-06	1.01719e-05	8.49317e-06	1.10486e-05	5.80163e-06	9.90456e-06	1.7072	0.771636	0.0457146	1.48772	up
Lmtn004049	Abscisic acid	2.39693e-06	2.05446e-06	2.96014e-06	3.90192e-06	4.66323e-06	3.67249e-06	2.47051e-06	4.07922e-06	1.65116	0.723483	0.01623	1.5964	up
pmf0138	D-Mannose*	0.000984171	0.0007878	0.00112005	0.00157153	0.00139416	0.00170138	0.000964008	0.00155569	1.61378	0.69044	0.0109165	1.62929	up
pmn001516	5-Galloylshikimic acid	1.07412e-05	1.25121e-05	9.65378e-06	1.73837e-05	1.50634e-05	2.05411e-05	1.0969e-05	1.76627e-05	1.61023	0.68727	0.0330367	1.57028	up
pme3705	D-Glucoronic acid*	2.88373e-05	2.14199e-05	1.96809e-05	4.2948e-05	3.52547e-05	3.14341e-05	2.33127e-05	3.65456e-05	1.56763	0.648581	0.0413585	1.48437	up
pmn001517	3,4,5-Trimethoxyphenyl-1-O-Glucoside	0.00188368	0.00249213	0.00175475	0.00306772	0.00275093	0.00368287	0.00204352	0.00316717	1.54986	0.63214	0.0358264	1.50463	up
mws0254	L-Histidine	0.0022382	0.00325418	0.00218677	0.00360053	0.00431069	0.0039111	0.00255971	0.00394077	1.53954	0.622496	0.0370609	1.537	up
mws0263	5-Oxo-L-Proline	3.9261e-05	2.96583e-05	3.49349e-05	5.34967e-05	6.14286e-05	4.42982e-05	3.46181e-05	5.30745e-05	1.53314	0.616492	0.0443172	1.51843	up
pmp000608	Aurantio-obtusin-6-O-Glucoside	9.20677e-06	6.8482e-06	6.66697e-06	1.15174e-05	1.04162e-05	1.26566e-05	7.57398e-06	1.15301e-05	1.52232	0.606276	0.0211164	1.57709	up
pmn001350	Torachrysone-8-O-glucoside	0.00155563	0.00129755	0.00156274	0.0022981	0.00214199	0.00225641	0.00147197	0.00223216	1.51644	0.600692	0.00427987	1.7249	up
mws5041	L-Glycyl-L-isoleucine*	9.20677e-05	8.80482e-05	9.17375e-05	6.13543e-05	4.98373e-05	6.79515e-05	9.06178e-05	5.97144e-05	0.65897	-0.601716	0.022917	1.68013	down
mws0567	4-Guanidinobutyric acid	0.000265091	0.000246638	0.000258145	0.000155539	0.000183218	0.000157689	0.000256625	0.000165482	0.644839	-0.632989	0.0021553	1.73679	down
Lmhp003013	N-Feruloyl-Cadaverine	7.6723e-05	6.07584e-05	7.52034e-05	5.43578e-05	3.89938e-05	4.30532e-05	7.0895e-05	4.54683e-05	0.641347	-0.640823	0.0210562	1.56737	down
HJAP112	Quercetin-3-O-(2''-acetyl)rhamnoside	5.92619e-06	4.9894e-06	5.65359e-06	3.87501e-06	3.0928e-06	3.54282e-06	5.52306e-06	3.50354e-06	0.634348	-0.656654	0.00552157	1.67817	down
pme0124	L-Glycyl-L-proline	1.41805e-05	1.22032e-05	1.12538e-05	7.37328e-06	1.03093e-05	6.01708e-06	1.25459e-05	7.8999e-06	0.629682	-0.667305	0.045606	1.48678	down
mws1094	Aromadendrin (Dihydrokaempferol)	4.25416e-05	4.17071e-05	4.2562e-05	2.73942e-05	2.42509e-05	2.76474e-05	4.22702e-05	2.64309e-05	0.625283	-0.677418	0.00299932	1.76387	down
pme3188	Uridine 5'-monophosphate	4.51343e-05	3.75363e-05	3.76017e-05	2.69636e-05	2.43578e-05	2.36015e-05	4.00908e-05	2.49743e-05	0.622943	-0.682827	0.0160587	1.67578	down
Hmyn007168	LysoPG 16:0	0.000160325	0.000167858	0.000140273	9.25697e-05	9.02734e-05	0.000103743	0.000156152	9.55286e-05	0.611767	-0.708946	0.00747406	1.70481	down
pmb0885	4-Oxo-9Z,11Z,13E,15E-Octadecatetraenoic Acid	8.83638e-06	8.18694e-06	7.25367e-06	5.43578e-06	5.18137e-06	4.20158e-06	8.09233e-06	4.93958e-06	0.610402	-0.712167	0.00672315	1.66722	down
Zmgn001448	2-Propylmalic Acid*	0.00016297	0.000186909	0.000188809	8.71877e-05	0.000111106	0.00012501	0.000179563	0.000107768	0.600168	-0.736562	0.00799017	1.6631	down
Zmpp002571	Robinetin	0.000345518	0.000260025	0.000316815	0.000214202	0.000147429	0.000190887	0.000307453	0.000184172	0.599027	-0.739307	0.0200372	1.58199	down
Lmhp007598	LysoPC 19:2	2.56096e-06	2.46123e-06	3.09881e-06	1.01181e-06	2.02982e-06	1.74807e-06	2.707e-06	1.59656e-06	0.58979	-0.761726	0.0457414	1.49169	down
pmb0874	LysoPE 18:2(2n isomer)	0.010265	0.0117913	0.0105071	0.00645835	0.00587578	0.00669141	0.0108545	0.00634185	0.584261	-0.775315	0.00352241	1.7348	down
mws0914	Pinobanksin*	0.000260329	0.000267234	0.000191475	0.000149618	0.000112174	0.00014939	0.00023968	0.000137061	0.57185	-0.806292	0.0327943	1.57448	down
pmn001353	Torachrysone	0.000218528	0.000308426	0.000286946	0.000129705	0.000154907	0.000164951	0.0002713	0.000149854	0.552356	-0.85633	0.0332137	1.60828	down
pmb3101	2-Isopropylmalic Acid*	0.000219587	0.000242519	0.000201076	9.63371e-05	0.000114311	0.000153021	0.00022106	0.000121223	0.548369	-0.86678	0.0106342	1.64757	down
Lmbn001181	Fraxetin-7,8-di-O-glucoside	2.79907e-05	3.71759e-05	2.83746e-05	1.69532e-05	1.33006e-05	2.07486e-05	3.11804e-05	1.70008e-05	0.545239	-0.875039	0.0221001	1.58146	down
Hmyp002315	3,5,7,4'-Tetrahydroxy-Coumaronochromone	0.000360334	0.000327993	0.000320548	0.00021474	0.000155975	0.000177919	0.000336291	0.000182878	0.543808	-0.87883	0.00276353	1.71799	down
pme0075	N-Acetyl-L-glutamic acid	0.000103708	0.000121517	7.8937e-05	6.94273e-05	5.55528e-05	3.70362e-05	0.000101387	5.40054e-05	0.532664	-0.908702	0.0414336	1.49163	down
mws1078	Anthranilic Acid	3.20649e-05	2.16259e-05	3.18948e-05	1.66303e-05	1.73068e-05	1.05299e-05	2.85285e-05	1.48223e-05	0.519561	-0.944634	0.0367565	1.53092	down
Lmbp003208	Fraxidin-8-O-glucoside	0.000161383	0.000113793	0.000160541	8.2344e-05	6.35653e-05	8.04006e-05	0.000145239	7.54366e-05	0.519397	-0.945092	0.0342791	1.60402	down
pme2960	Naringenin chalcone	0.00186781	0.0023428	0.0020961	0.00123247	0.00072646	0.00117748	0.00210224	0.00104547	0.497313	-1.00777	0.00791548	1.65555	down
mws1060	9-(Arabinosyl)hypoxanthine	2.40752e-05	2.38914e-05	2.01076e-05	1.30782e-05	7.69193e-06	1.28641e-05	2.26914e-05	1.12114e-05	0.494081	-1.01718	0.00793496	1.66529	down
Xmgn006542	Dimethyl Phthalate	2.79378e-05	3.61976e-05	2.34144e-05	1.23247e-05	1.14845e-05	1.89331e-05	2.91833e-05	1.42474e-05	0.488205	-1.03444	0.0362147	1.53398	down
pmb0856	LysoPE 18:1(2n isomer)	0.00162441	0.00219348	0.00179742	0.000818058	0.000689069	0.00115154	0.00187177	0.000886224	0.473468	-1.07866	0.0115702	1.6308	down
Li512115	Isochlorogenic acid B	1.46038e-05	1.07614e-05	1.68541e-05	9.68753e-06	6.9441e-06	3.19528e-06	1.40731e-05	6.60897e-06	0.469616	-1.09045	0.045059	1.46334	down
mws0359	Pentadecanoic Acid	6.71988e-06	7.41459e-06	8.32038e-06	3.05157e-06	2.68683e-06	4.46613e-06	7.48495e-06	3.40151e-06	0.454447	-1.13782	0.00496606	1.68217	down
Zmdn005268	laccaic acid D	0.000703736	0.00062818	0.000525357	0.000283629	0.000320497	0.000212154	0.000619091	0.000272093	0.439505	-1.18605	0.00797961	1.68155	down
mws0491	Phenethylamine	0.000148155	0.0001313	0.000131206	4.87606e-05	3.19429e-05	8.35129e-05	0.000136887	5.47388e-05	0.399883	-1.32235	0.0218709	1.65713	down
Zmhn002084	Resveratrol-3-O-sulfate	2.67208e-05	3.58372e-05	4.20819e-05	1.48542e-05	1.43155e-05	1.25529e-05	3.488e-05	1.39075e-05	0.398726	-1.32653	0.0395576	1.63727	down
pme2527	L-Ornithine	0.000264562	0.000337776	0.000194142	8.77259e-05	0.000104696	7.46948e-05	0.000265493	8.90388e-05	0.335371	-1.57617	0.0458563	1.60694	down
Zmhn002909	6-O-Glucosyl-caffeoylbenzoic acid	2.10062e-05	1.96178e-05	1.96276e-05	5.4896e-06	6.9441e-06	5.29088e-06	2.00839e-05	5.90819e-06	0.294176	-1.76525	3.84033e-05	1.77306	down
Hmmp002121	Isorhamnetin-3-O-gallate	2.51334e-05	2.3737e-05	1.97876e-05	5.7587e-06	3.29044e-06	6.89889e-06	2.2886e-05	5.31601e-06	0.232282	-2.10605	0.00149094	1.74045	down

## Sheet: LB vs LB+LS
#ID	Compounds	5B-1	5B-2	5B-3	5L-1	5L-2	5L-3	5B_Mean	5L_Mean	Fold_change	log2FC	Pvalue	VIP	regulated
pme1383	Pyridoxine	7.68288e-05	8.75816e-05	0.000114524	0.000236268	0.000211528	0.000349094	9.29783e-05	0.00026563	2.85691	1.51445	0.0472638	1.64566	up
Lmqn000432	1-(sn-Glycero-3-phospho)-1D-myo-inositol	0.000237956	0.000412055	0.000326472	0.000931079	0.00103627	0.000726199	0.000325495	0.000897851	2.75842	1.46384	0.0106827	1.73671	up
pmb0789	Pyridoxine-5'-O-glucoside	6.4024e-06	8.23056e-06	8.395e-06	2.29271e-05	1.44758e-05	2.39646e-05	7.67599e-06	2.04558e-05	2.66491	1.41409	0.0457762	1.65286	up
pmn001515	3-Galloylshikimic acid	2.51828e-06	2.11568e-06	2.0262e-06	5.17744e-06	4.36944e-06	6.06895e-06	2.22005e-06	5.20528e-06	2.34467	1.22938	0.0187222	1.73951	up
pmn001516	5-Galloylshikimic acid	8.32312e-06	6.38396e-06	8.96504e-06	1.73837e-05	1.50634e-05	2.05411e-05	7.8907e-06	1.76627e-05	2.23842	1.16248	0.0126865	1.73531	up
pmb3059	Quinic acid O-di-glucuronic acid	1.88337e-06	2.65383e-06	1.93811e-06	4.19793e-06	4.25193e-06	5.49837e-06	2.15844e-06	4.64941e-06	2.15406	1.10706	0.0124742	1.71254	up
pmb2507	2-Deoxyribose-1-phosphate	5.33533e-05	5.69808e-05	4.58616e-05	0.000109254	8.76025e-05	0.000122416	5.20652e-05	0.000106424	2.04406	1.03143	0.0243153	1.7079	up
pmd0160	LysoPE 16:0(2n isomer)	4.15089e-05	4.41601e-05	4.73644e-05	7.21183e-05	7.74535e-05	9.28498e-05	4.43445e-05	8.08072e-05	1.82226	0.865729	0.0216332	1.74403	up
mws1355	16-Hydroxyhexadecanoic acid	3.17452e-06	2.73297e-06	3.36837e-06	4.88144e-06	5.98261e-06	5.01596e-06	3.09195e-06	5.29334e-06	1.71197	0.77566	0.0105702	1.7508	up
Lmbn003524	9-Oxononanoic acid	2.86507e-06	3.03897e-06	1.79819e-06	4.7738e-06	3.6964e-06	4.50762e-06	2.56741e-06	4.32594e-06	1.68494	0.752699	0.0266707	1.57988	up
pmn001548	2-O-Trigalloyl-glucose-glucose	4.09754e-06	2.84376e-06	3.77257e-06	5.22588e-06	6.35653e-06	6.43205e-06	3.57129e-06	6.00482e-06	1.68142	0.749676	0.0109114	1.69892	up
pmb2497	4-Hydroxy-3-methoxymandelate	6.72252e-06	6.38396e-06	5.49303e-06	1.01719e-05	8.49317e-06	1.10486e-05	6.19983e-06	9.90456e-06	1.59755	0.675863	0.0227312	1.67087	up
Zmyn005384	2R-Hydroxyoctadecanoic Acid	4.66308e-06	5.14937e-06	3.34764e-06	7.26564e-06	6.99752e-06	6.69141e-06	4.3867e-06	6.98486e-06	1.59228	0.671096	0.0313098	1.68117	up
HJN074	Procyanidin A6	3.71873e-05	3.957e-05	3.12999e-05	4.85453e-05	5.50187e-05	6.79515e-05	3.6019e-05	5.71718e-05	1.58727	0.666544	0.0490727	1.58993	up
mws0219	L-Aspartic Acid	0.0012378	0.0012979	0.00143026	0.00173299	0.00232895	0.00213191	0.00132198	0.00206462	1.56176	0.643169	0.040773	1.66937	up
mws0208	Adipic Acid	4.47634e-05	4.34215e-05	5.28574e-05	7.91148e-05	5.9292e-05	8.04006e-05	4.70141e-05	7.29358e-05	1.55136	0.633533	0.0465106	1.59386	up
pmb0885	4-Oxo-9Z,11Z,13E,15E-Octadecatetraenoic Acid	7.89629e-06	7.33364e-06	7.09948e-06	5.43578e-06	5.18137e-06	4.20158e-06	7.44314e-06	4.93958e-06	0.663642	-0.591523	0.00805591	1.74284	down
mws1521	Salicin	5.65545e-05	5.32876e-05	5.64849e-05	3.33681e-05	3.68038e-05	3.9941e-05	5.54423e-05	3.67043e-05	0.662026	-0.59504	0.00268904	1.79226	down
mws4176	L-Alanyl-L-Phenylalanine	1.09908e-05	1.25569e-05	1.11415e-05	9.25697e-06	7.31802e-06	6.38018e-06	1.15631e-05	7.65172e-06	0.661739	-0.595667	0.0246271	1.6617	down
pmf0595	Aurantio-obtusin	0.000376141	0.000375651	0.000308335	0.00024165	0.000250522	0.000206967	0.000353376	0.000233046	0.659486	-0.600587	0.016251	1.70045	down
Lmdp004267	Quercetin-3-O-(6''-p-Coumaroyl)glucoside	1.01371e-05	8.91644e-06	1.07269e-05	6.02779e-06	8.11926e-06	5.34275e-06	9.92684e-06	6.4966e-06	0.654448	-0.611649	0.03339	1.58087	down
Zmtn001464	4,8-Dihydroxyquinoline-2-carboxylic acid	0.000183535	0.0001472	0.000151317	9.74135e-05	0.000106298	0.000110486	0.000160684	0.000104733	0.651791	-0.61752	0.0295036	1.69157	down
pme1178	Guanosine	0.00213413	0.00198905	0.00238377	0.00158768	0.00141019	0.00122416	0.00216898	0.00140734	0.648849	-0.624045	0.00830834	1.70372	down
mws1038	Pantetheine	7.84294e-05	8.75816e-05	7.92862e-05	5.81252e-05	5.50187e-05	4.40388e-05	8.17657e-05	5.23942e-05	0.640785	-0.642088	0.00685985	1.74636	down
Lmbn000193	Tartronate semialdehyde	0.000111508	8.23056e-05	0.000108824	6.56599e-05	6.9441e-05	5.75772e-05	0.000100879	6.42261e-05	0.636662	-0.651401	0.0453042	1.61047	down
Zmhn003269	6-Hydroxyrhein	0.0047111	0.00353492	0.00429596	0.00246494	0.00227019	0.00320565	0.00418066	0.00264693	0.633136	-0.659413	0.027987	1.59123	down
Zmhn002690	4-O-(6'-O-Glucosylcaffeoyl)-4-hydroxybenzyl alcohol	0.000137118	0.00010552	0.000101051	8.01912e-05	5.87578e-05	6.22457e-05	0.000114563	6.70649e-05	0.585397	-0.772512	0.0323538	1.62468	down
mws1094	Aromadendrin (Dihydrokaempferol)	4.86049e-05	4.22607e-05	4.4877e-05	2.73942e-05	2.42509e-05	2.76474e-05	4.52475e-05	2.64309e-05	0.584139	-0.775616	0.00224607	1.80133	down
pmp000419	Noreugenin	3.29724e-05	3.10229e-05	3.60674e-05	1.8783e-05	2.38236e-05	1.50946e-05	3.33542e-05	1.92337e-05	0.576651	-0.79423	0.0144734	1.69327	down
Xmgn006542	Dimethyl Phthalate	2.59297e-05	2.66438e-05	2.45632e-05	1.23247e-05	1.14845e-05	1.89331e-05	2.57122e-05	1.42474e-05	0.55411	-0.851755	0.032919	1.7039	down
Lmtp004126	Myricetin-3-O-(6''-malony)glucoside	0.000173398	0.00021104	0.000252887	9.9028e-05	0.000126062	0.000126047	0.000212442	0.000117046	0.550956	-0.859992	0.0392523	1.62753	down
pma2172	Cinnamoyltyramine	4.66308e-06	6.22568e-06	4.49288e-06	2.13126e-06	2.62273e-06	3.67249e-06	5.12721e-06	2.80883e-06	0.547827	-0.868207	0.0332237	1.57856	down
mws0906	Coniferin	0.000516994	0.000495944	0.000533756	0.000249185	0.000193901	0.00037918	0.000515565	0.000274088	0.531628	-0.911512	0.0433893	1.67671	down
pme0230	Adenosine	0.00939019	0.0119238	0.0129034	0.00618925	0.00532025	0.00648392	0.0114058	0.00599781	0.525856	-0.927259	0.0259014	1.70792	down
mws0736	N-Glycyl-L-leucine*	0.000147255	0.000108686	0.000170491	7.4271e-05	6.14286e-05	8.09194e-05	0.000142144	7.22063e-05	0.50798	-0.977156	0.0496093	1.61415	down
pme2125	Raffinose	0.000156859	0.000186243	0.000174119	9.95662e-05	7.63851e-05	7.98819e-05	0.000172407	8.52778e-05	0.494631	-1.01557	0.00162626	1.79427	down
pmb0772	N-Cinnamoylserotonin	2.68901e-05	2.92818e-05	3.38909e-05	1.38316e-05	1.57044e-05	1.49908e-05	3.00209e-05	1.48423e-05	0.494397	-1.01626	0.0132168	1.7698	down
Zmdn005268	laccaic acid D	0.000688258	0.000474312	0.000505773	0.000283629	0.000320497	0.000212154	0.000556114	0.000272093	0.489276	-1.03128	0.0336966	1.6349	down
mws0789	Pinocembrin (Dihydrochrysin)	0.000106707	8.49436e-05	8.1359e-05	4.91373e-05	3.86733e-05	3.83848e-05	9.10031e-05	4.20651e-05	0.462239	-1.11329	0.0136431	1.74556	down
Zmdn006929	Aloe-Emodin-9-Anthrone	0.000111508	8.28332e-05	8.03226e-05	4.53699e-05	3.65367e-05	4.41944e-05	9.15547e-05	4.20337e-05	0.45911	-1.12309	0.0310028	1.70751	down
Zmhn001970	Piceid	0.000217682	0.000354547	0.000228012	0.000155	5.02646e-05	0.000117748	0.000266747	0.000107671	0.403645	-1.30884	0.0476057	1.55059	down
Zmhn001414	Resveratrol-3,5-di-O-glucoside	0.000103505	9.28576e-05	8.03226e-05	3.13768e-05	1.44758e-05	4.88628e-05	9.22285e-05	3.15718e-05	0.342322	-1.54658	0.0100664	1.72585	down
Lmmp003042	Protocatechuic Acid Methyl Ester	0.000449235	0.000367737	0.000500591	0.000129167	0.000219006	8.50691e-05	0.000439188	0.000144414	0.328821	-1.60463	0.00593805	1.71615	down
Hmbp003234	1-O-Caffeoylglycerol	8.85665e-05	7.01708e-05	8.1359e-05	2.24966e-05	3.88336e-05	1.25529e-05	8.00321e-05	2.46277e-05	0.307722	-1.7003	0.00573518	1.74095	down
mws0491	Phenethylamine	0.000325455	0.000291235	0.00030108	4.87606e-05	3.19429e-05	8.35129e-05	0.000305924	5.47388e-05	0.17893	-2.48254	0.000363769	1.82769	down
pme0310	Ethyl gallate	5.49539e-05	7.1226e-05	7.66951e-05	1.28091e-05	5.66212e-06	6.27644e-06	6.7625e-05	8.24921e-06	0.121985	-3.03523	0.00660374	1.79758	down
Zmhn002084	Resveratrol-3-O-sulfate	0.000101905	0.000159335	0.000178782	1.48542e-05	1.43155e-05	1.25529e-05	0.000146674	1.39075e-05	0.0948193	-3.39868	0.028816	1.74009	down

## Sheet: LS vs LB+LS
#ID	Compounds	0L-1	0L-2	0L-3	5L-1	5L-2	5L-3	0L_Mean	5L_Mean	Fold_change	log2FC	Pvalue	VIP	regulated
pme1201	Phloretin	6.44727e-05	6.44295e-05	3.99683e-05	0.000293317	0.000192298	0.000276993	5.62902e-05	0.000254203	4.51594	2.17503	0.0187725	1.68148	up
HJN055	Dihydrocharcone-4'-O-glucoside	0.00120106	0.00154434	0.000665251	0.00413334	0.00291118	0.00470473	0.00113689	0.00391642	3.44487	1.78445	0.0195142	1.62898	up
mws2118	Phloretin-2'-O-glucoside (Phlorizin)	0.00111787	0.0012099	0.000574777	0.00297622	0.00248385	0.00386961	0.000967516	0.00310989	3.21431	1.68451	0.0190992	1.62929	up
Zmhn002155	Galloyl-piceid	0.000304165	0.00029854	0.000143162	0.000785766	0.000463118	0.000746948	0.000248622	0.000665277	2.67585	1.42	0.0357505	1.55016	up
Lmhn003801	Feruloylsinapoyltartaric acid	2.08496e-05	1.98699e-05	2.92178e-05	7.10419e-05	5.24013e-05	5.4465e-05	2.33124e-05	5.93027e-05	2.54382	1.347	0.0126689	1.66156	up
pmb3059	Quinic acid O-di-glucuronic acid	1.7626e-06	9.19719e-07	2.95904e-06	4.19793e-06	4.25193e-06	5.49837e-06	1.88045e-06	4.64941e-06	2.4725	1.30597	0.022778	1.56517	up
pme3705	D-Glucoronic acid*	1.02428e-05	1.78534e-05	2.00107e-05	4.2948e-05	3.52547e-05	3.14341e-05	1.60357e-05	3.65456e-05	2.27902	1.18841	0.0107793	1.62092	up
pmb3099	Diethyl phosphate	4.12313e-05	3.23131e-05	5.27943e-05	8.39586e-05	9.93541e-05	9.95931e-05	4.21129e-05	9.43019e-05	2.23926	1.16302	0.00285814	1.69283	up
mws0263	5-Oxo-L-Proline	2.48532e-05	2.88211e-05	2.3204e-05	5.34967e-05	6.14286e-05	4.42982e-05	2.56261e-05	5.30745e-05	2.07111	1.0504	0.0219289	1.65276	up
mws1355	16-Hydroxyhexadecanoic acid	2.10576e-06	3.01983e-06	2.63972e-06	4.88144e-06	5.98261e-06	5.01596e-06	2.58843e-06	5.29334e-06	2.045	1.0321	0.00428693	1.68263	up
pmb0772	N-Cinnamoylserotonin	6.55126e-06	9.54147e-06	5.74777e-06	1.38316e-05	1.57044e-05	1.49908e-05	7.28016e-06	1.48423e-05	2.03873	1.02767	0.0110757	1.67494	up
mws1013	Esculetin	1.96538e-05	4.01824e-05	2.0543e-05	5.23126e-05	5.0959e-05	5.70585e-05	2.6793e-05	5.34434e-05	1.99468	0.996154	0.0491626	1.56784	up
pme3443	Sinapinaldehyde	1.65341e-05	8.70536e-06	1.71901e-05	2.51876e-05	2.92721e-05	2.72843e-05	1.41432e-05	2.7248e-05	1.92658	0.946043	0.0263433	1.61042	up
Lmqn000432	1-(sn-Glycero-3-phospho)-1D-myo-inositol	0.000518381	0.000521338	0.000402876	0.000931079	0.00103627	0.000726199	0.000480865	0.000897851	1.86716	0.900844	0.0298326	1.5973	up
Zmnn010135	Sibiricol	4.21152e-05	6.34459e-05	6.65251e-05	0.000109254	0.000101491	0.000104261	5.73621e-05	0.000105002	1.83051	0.872248	0.0183124	1.67718	up
pmb2507	2-Deoxyribose-1-phosphate	7.38316e-05	5.60684e-05	6.43963e-05	0.000109254	8.76025e-05	0.000122416	6.47654e-05	0.000106424	1.64323	0.716531	0.0359681	1.55232	up
mws0208	Adipic Acid	3.45241e-05	4.57892e-05	5.58811e-05	7.91148e-05	5.9292e-05	8.04006e-05	4.53981e-05	7.29358e-05	1.60658	0.683994	0.0408008	1.47163	up
pmd0160	LysoPE 16:0(2n isomer)	4.90304e-05	4.73631e-05	5.48167e-05	7.21183e-05	7.74535e-05	9.28498e-05	5.04034e-05	8.08072e-05	1.60321	0.680962	0.0280163	1.62107	up
pmc0682	4-Aminoindole	5.02263e-05	4.05758e-05	2.86324e-05	5.4896e-05	7.21119e-05	6.38018e-05	3.98115e-05	6.36032e-05	1.59761	0.675914	0.0433201	1.46664	up
mws0984	L-Sepiapterin	6.44727e-06	6.98396e-06	6.59929e-06	9.84899e-06	9.82858e-06	1.22416e-05	6.67684e-06	1.06397e-05	1.59353	0.672225	0.0342503	1.63449	up
Lmqp000873	Succinic anhydride	5.40739e-05	5.80357e-05	6.38641e-05	0.000100643	8.43976e-05	9.12936e-05	5.86579e-05	9.21113e-05	1.57031	0.651052	0.00681075	1.68119	up
pmn001517	3,4,5-Trimethoxyphenyl-1-O-Glucoside	0.00223055	0.00159352	0.00228846	0.00306772	0.00275093	0.00368287	0.00203751	0.00316717	1.55443	0.636388	0.0347541	1.49999	up
Lmmn003323	2-Hydroxyhexadecanoic acid	6.70724e-05	7.62334e-05	8.72809e-05	0.000121632	0.000110572	0.000126047	7.68622e-05	0.000119417	1.55365	0.635662	0.00542304	1.67014	up
pme2559	N-Acetyl-L-Aspartic Acid	1.69501e-05	2.09027e-05	1.70836e-05	3.00313e-05	2.71888e-05	2.79068e-05	1.83121e-05	2.83757e-05	1.54955	0.631853	0.00474204	1.69048	up
pmn001516	5-Galloylshikimic acid	1.32585e-05	1.14104e-05	9.63283e-06	1.73837e-05	1.50634e-05	2.05411e-05	1.14339e-05	1.76627e-05	1.54477	0.627388	0.0378294	1.50882	up
mws0146	Nicotinic Acid Methyl Ester(Methyl Nicotinate)	5.71935e-05	6.49213e-05	7.55725e-05	0.000107101	0.000109503	8.09194e-05	6.58958e-05	9.91745e-05	1.50502	0.589783	0.0469316	1.49303	up
pmn001610	Eicosadienoic acid	8.52703e-06	6.78723e-06	6.97183e-06	4.69845e-06	5.20808e-06	4.77217e-06	7.4287e-06	4.8929e-06	0.658648	-0.60242	0.0357927	1.6118	down
mws0576	3-Hydroxybutyric acid*	1.58062e-05	1.9378e-05	1.65514e-05	1.17327e-05	1.08435e-05	1.14117e-05	1.72452e-05	1.13293e-05	0.656952	-0.60614	0.0268074	1.65391	down
Lmbn000193	Tartronate semialdehyde	0.000109188	9.14801e-05	9.79249e-05	6.56599e-05	6.9441e-05	5.75772e-05	9.95309e-05	6.42261e-05	0.645288	-0.631985	0.00706868	1.66738	down
Lmhp009890	LysoPC 20:3	5.56337e-06	5.70521e-06	6.91861e-06	3.75123e-06	3.47205e-06	4.48169e-06	6.0624e-06	3.90166e-06	0.643583	-0.635802	0.0183505	1.5902	down
pmn001690	3-Hydroxy-4-isopropylbenzylalcohol-3-O-glucoside	0.00026673	0.000289687	0.000259714	0.000155	0.000170398	0.000195555	0.000272044	0.000173651	0.638321	-0.647646	0.00341463	1.69341	down
mws0875	L-Cysteinyl-L-glycine	4.01914e-06	4.79041e-06	3.97022e-06	2.38959e-06	2.68149e-06	3.07597e-06	4.25992e-06	2.71569e-06	0.637496	-0.649511	0.0115485	1.62556	down
Lmnp002584	Hispidulin-8-C-(2''-O-glucosyl)glucoside	7.64313e-05	8.0168e-05	8.67487e-05	4.76842e-05	4.50833e-05	6.22457e-05	8.1116e-05	5.1671e-05	0.637001	-0.650631	0.0152792	1.63253	down
pmb0885	4-Oxo-9Z,11Z,13E,15E-Octadecatetraenoic Acid	6.91521e-06	7.42661e-06	9.10063e-06	5.43578e-06	5.18137e-06	4.20158e-06	7.81415e-06	4.93958e-06	0.632132	-0.661702	0.0292907	1.56228	down
pmd0146	LysoPC 20:2(2n isomer)	2.03817e-05	2.06568e-05	2.40555e-05	1.42084e-05	1.27131e-05	1.39015e-05	2.1698e-05	1.36077e-05	0.627139	-0.673143	0.0120146	1.68697	down
pme2125	Raffinose	0.000128425	0.000159352	0.000126664	9.95662e-05	7.63851e-05	7.98819e-05	0.000138147	8.52778e-05	0.617296	-0.695965	0.0189106	1.59017	down
pmn001352	6-Hydroxyrumicin-8-O-D-glucoside	0.00226174	0.00224766	0.0017403	0.00157691	0.00134609	0.000918123	0.00208323	0.00128038	0.61461	-0.702257	0.0365606	1.48701	down
Zmhn002980	Hydroxyaloe-emodin-8-O-sulfate	0.000655126	0.000590194	0.000450774	0.000338525	0.000419851	0.000273362	0.000565365	0.000343913	0.608303	-0.717138	0.045663	1.47327	down
mws1628	Rhein	0.00322363	0.00301983	0.00246941	0.00166303	0.00185888	0.001774	0.00290429	0.0017653	0.607826	-0.71827	0.0306887	1.6385	down
Hmyn007168	LysoPG 16:0	0.0001721	0.000134761	0.000167111	9.25697e-05	9.02734e-05	0.000103743	0.000157991	9.55286e-05	0.604647	-0.725836	0.023195	1.64343	down
Hmyn000254	Tababiphenyl C	0.00145064	0.00140171	0.0018627	0.000941843	0.000908075	0.000975182	0.00157168	0.0009417	0.599167	-0.738971	0.0476596	1.60094	down
Zmdn004104	2 -methyl-5-carboxy methyl-7-Hydroxy-chromone	0.00868301	0.0094431	0.00888775	0.00592016	0.00603603	0.00422752	0.00900462	0.00539457	0.599089	-0.739159	0.0153902	1.67012	down
mws5037	L-Alanyl-L-leucine	3.18724e-05	2.32635e-05	2.70358e-05	1.89983e-05	1.69329e-05	1.2916e-05	2.73906e-05	1.62824e-05	0.594453	-0.750364	0.0263413	1.54797	down
pme1086	Glutathione reduced form	0.000335882	0.000294113	0.000267165	0.000162535	0.000198174	0.000154577	0.000299053	0.000171762	0.574352	-0.799992	0.00885988	1.65498	down
Lmbn001181	Fraxetin-7,8-di-O-glucoside	2.86487e-05	3.25099e-05	2.89517e-05	1.69532e-05	1.33006e-05	2.07486e-05	3.00368e-05	1.70008e-05	0.565999	-0.821129	0.0114343	1.65271	down
Lmtp004126	Myricetin-3-O-(6''-malony)glucoside	0.000229294	0.000183944	0.000208623	9.9028e-05	0.000126062	0.000126047	0.000207287	0.000117046	0.564657	-0.824554	0.00680299	1.66872	down
mws1521	Salicin	7.59114e-05	6.83641e-05	5.18364e-05	3.33681e-05	3.68038e-05	3.9941e-05	6.53706e-05	3.67043e-05	0.56148	-0.832694	0.0482573	1.57447	down
mws1015	Esculin (6,7-DihydroxyCoumarin-6-glucoside)	8.839e-06	8.70536e-06	7.07827e-06	5.86634e-06	3.73913e-06	4.13415e-06	8.20754e-06	4.57987e-06	0.558008	-0.841643	0.0143187	1.5959	down
Zmpp002571	Robinetin	0.000394115	0.000278375	0.000318256	0.000214202	0.000147429	0.000190887	0.000330249	0.000184172	0.557678	-0.842496	0.0301408	1.5582	down
mws0383	10-Heptadecenoic Acid	9.20296e-06	7.18069e-06	8.46199e-06	3.08924e-06	5.44845e-06	4.96409e-06	8.28188e-06	4.5006e-06	0.543427	-0.879842	0.0165055	1.58792	down
pmb3072	3-O-p-Coumaroylshikimic acid-O-glucoside	0.00079551	0.000595112	0.000910063	0.00054896	0.000409168	0.000290998	0.000766895	0.000416375	0.542937	-0.881144	0.0438319	1.46382	down
Zmyn000083	D-Glucose 1,6-bisphosphate	2.6153e-05	2.28208e-05	2.14477e-05	1.32396e-05	1.03093e-05	1.39534e-05	2.34739e-05	1.25008e-05	0.532541	-0.909036	0.00417095	1.6817	down
Zmhn003269	6-Hydroxyrhein	0.00397235	0.00536093	0.00617353	0.00246494	0.00227019	0.00320565	0.00516894	0.00264693	0.512083	-0.96555	0.0424882	1.54405	down
Lmhp003013	N-Feruloyl-Cadaverine	0.000105028	7.96762e-05	9.04741e-05	5.43578e-05	3.89938e-05	4.30532e-05	9.17261e-05	4.54683e-05	0.495696	-1.01247	0.00957843	1.65573	down
Zmdn005268	laccaic acid D	0.00044299	0.000541011	0.000702505	0.000283629	0.000320497	0.000212154	0.000562169	0.000272093	0.484007	-1.0469	0.0458706	1.53822	down
Zmdn006669	Emodin-3-O-Sulphate	0.000208496	0.000259194	0.000320385	8.71877e-05	0.000138882	0.000151983	0.000262692	0.000126018	0.479717	-1.05974	0.031124	1.54648	down
Hmyp002315	3,5,7,4'-Tetrahydroxy-Coumaronochromone	0.000471586	0.00030395	0.000410859	0.00021474	0.000155975	0.000177919	0.000395465	0.000182878	0.462438	-1.11267	0.0374918	1.58882	down
Zmhn002085	3-Acetyl-2,5-dimethylchromone-7-O-sulfate	2.04337e-05	2.06076e-05	2.08623e-05	1.11407e-05	9.98883e-06	7.41761e-06	2.06345e-05	9.5157e-06	0.461154	-1.11668	0.00897968	1.73391	down
mws1038	Pantetheine	0.000112827	0.0001023	0.000150081	5.81252e-05	5.50187e-05	4.40388e-05	0.000121736	5.23942e-05	0.430392	-1.21628	0.0325473	1.62037	down
pmb0786	D-Glucosamine	4.34671e-05	2.73457e-05	4.01812e-05	1.10868e-05	2.11528e-05	1.43684e-05	3.6998e-05	1.5536e-05	0.419915	-1.25183	0.0285869	1.55998	down
pmn001533	2-O-Di-gallic acyl-Glucoside-Glucoside	2.6673e-05	2.70997e-05	2.48006e-05	6.35071e-06	1.28733e-05	1.33309e-05	2.61911e-05	1.08517e-05	0.414326	-1.27116	0.0143665	1.69124	down
Zmhn002508	4-p-Cumaroyl-rhamnosyl-(16)-D-glucose	2.90127e-05	3.27066e-05	2.74616e-05	1.00643e-05	1.29801e-05	1.23454e-05	2.9727e-05	1.17966e-05	0.396832	-1.3334	0.00166212	1.73473	down
mad2394	Sinapoyl-p-coumaroyltartaric acid	1.13867e-05	8.3119e-06	1.30921e-05	4.46164e-06	3.49342e-06	4.14971e-06	1.09302e-05	4.03492e-06	0.369152	-1.43771	0.0343212	1.63344	down
Zmhn002909	6-O-Glucosyl-caffeoylbenzoic acid	2.6829e-05	2.46406e-05	4.12456e-05	5.4896e-06	6.9441e-06	5.29088e-06	3.0905e-05	5.90819e-06	0.191173	-2.38705	0.0395952	1.63063	down

## Sheet: LS vs LB
#ID	Compounds	0L-1	0L-2	0L-3	5B-1	5B-2	5B-3	0L_Mean	5B_Mean	Fold_change	log2FC	Pvalue	VIP	regulated
pme0310	Ethyl gallate	1.05548e-05	2.55259e-05	1.10698e-05	5.49539e-05	7.1226e-05	7.66951e-05	1.57168e-05	6.7625e-05	4.30271	2.10525	0.0040296	1.64028	up
pmb0772	N-Cinnamoylserotonin	6.55126e-06	9.54147e-06	5.74777e-06	2.68901e-05	2.92818e-05	3.38909e-05	7.28016e-06	3.00209e-05	4.12366	2.04393	0.00192824	1.68423	up
Zmhn001970	Piceid	8.16307e-05	5.80357e-05	5.90743e-05	0.000217682	0.000354547	0.000228012	6.62469e-05	0.000266747	4.02656	2.00955	0.0413685	1.57439	up
Zmhn002702	Ferulic-piceid	5.45938e-06	8.11517e-06	4.57693e-06	1.74465e-05	3.08118e-05	2.13503e-05	6.05049e-06	2.32029e-05	3.83487	1.93918	0.0417485	1.55333	up
Hmbp003234	1-O-Caffeoylglycerol	1.50783e-05	2.58702e-05	2.16606e-05	8.85665e-05	7.01708e-05	8.1359e-05	2.08697e-05	8.00321e-05	3.83485	1.93917	0.00178992	1.69257	up
Lmmp003042	Protocatechuic Acid Methyl Ester	0.000103468	0.000146565	0.00010165	0.000449235	0.000367737	0.000500591	0.000117228	0.000439188	3.74645	1.90552	0.00753824	1.66825	up
Lmyn006922	Sakuranin	0.00101908	0.00245914	0.000963283	0.00533	0.00485919	0.0059076	0.0014805	0.0053656	3.62417	1.85765	0.00470855	1.65198	up
pme1201	Phloretin	6.44727e-05	6.44295e-05	3.99683e-05	0.000217148	0.000235837	0.000152872	5.62902e-05	0.000201952	3.5877	1.84306	0.0202448	1.62639	up
pmn001695	Trihydroxycinnamoylquinic acid	0.000326003	0.000412152	0.000183609	0.000917677	0.00110268	0.00114006	0.000307255	0.00105347	3.42867	1.77765	0.0014678	1.66358	up
Hmjp002337	Isoscopoletin (6-Hydroxy-7-Methoxycoumarin)	0.000200697	0.000231159	0.000200107	0.000693593	0.000501747	0.000699584	0.000210655	0.000631641	2.99847	1.58423	0.0208437	1.64606	up
Zmhn001414	Resveratrol-3,5-di-O-glucoside	3.19244e-05	4.5199e-05	2.13413e-05	0.000103505	9.28576e-05	8.03226e-05	3.28216e-05	9.22285e-05	2.81	1.49057	0.0035011	1.64469	up
Lmbp002336	Quercetin-3-O-(2''-O-rhamnosyl)galactoside	2.6777e-06	1.8296e-06	2.0543e-06	5.27664e-06	5.90912e-06	6.42581e-06	2.1872e-06	5.87052e-06	2.68404	1.42441	0.00123618	1.67444	up
pmp000419	Noreugenin	1.34665e-05	1.27875e-05	1.34115e-05	3.29724e-05	3.10229e-05	3.60674e-05	1.32218e-05	3.33542e-05	2.52266	1.33495	0.00454605	1.70422	up
Lmgp001898	4,6-Dihydroxyquinoline	3.42121e-06	3.19197e-06	4.04473e-06	9.76366e-06	7.70296e-06	8.55047e-06	3.55263e-06	8.67236e-06	2.44111	1.28754	0.00613445	1.67784	up
Hmlp001270	2,3-Di-O-galloyl-D-glucose	0.000100349	0.000130335	0.000117616	0.000227285	0.000301787	0.000311444	0.0001161	0.000280172	2.4132	1.27095	0.0174844	1.62786	up
Lmrj002793	Cyclo(Phe-Glu)	1.37784e-06	1.78534e-06	2.26185e-06	4.14022e-06	2.91235e-06	4.01095e-06	1.80834e-06	3.68784e-06	2.03935	1.02811	0.0209448	1.55426	up
Lmyp010262	2-Acetoxymethyl-anthraquinone	0.000566736	0.000865618	0.000485899	0.00120579	0.00126096	0.00140435	0.000639418	0.00129037	2.01803	1.01295	0.0154681	1.59659	up
pme0230	Adenosine	0.00504863	0.00683641	0.00659929	0.00939019	0.0119238	0.0129034	0.00616144	0.0114058	1.85116	0.888426	0.0206673	1.56786	up
Zmdn007900	Emodin Anthrone	0.0162222	0.0219847	0.0141033	0.0273703	0.0279628	0.0294862	0.0174367	0.0282731	1.62147	0.697299	0.0366459	1.56797	up
Zmgn000217	Methylenesuccinic acid	5.92733e-05	6.78723e-05	8.46199e-05	0.000128048	0.000102882	0.000108824	7.05885e-05	0.000113251	1.60439	0.682023	0.0159788	1.56053	up
pme0001	Hesperetin-7-O-neohesperidoside(Neohesperidin)	1.32585e-05	1.11153e-05	1.46355e-05	1.85136e-05	2.36365e-05	1.97956e-05	1.30031e-05	2.06486e-05	1.58797	0.667185	0.019143	1.55467	up
Hmqp006023	Ethyl 9-Hydroxy-10,12-octadecadienoic acid	3.99315e-06	6.14785e-06	5.23153e-06	8.37647e-06	8.33608e-06	7.61769e-06	5.12418e-06	8.11008e-06	1.58271	0.662395	0.028186	1.58578	up
mws0983	N-Oleoylethanolamine	2.85968e-05	4.7068e-05	3.98086e-05	6.29569e-05	6.17292e-05	5.70031e-05	3.84911e-05	6.05631e-05	1.57343	0.653913	0.0429088	1.54833	up
pme0271	Maleic acid	1.27386e-05	1.52467e-05	1.15488e-05	2.33688e-05	2.11568e-05	1.75155e-05	1.3178e-05	2.06803e-05	1.56931	0.650129	0.0275795	1.52741	up
pme2776	2'-Deoxyinosine	4.20112e-06	5.06583e-06	4.24696e-06	7.89629e-06	6.96432e-06	6.06306e-06	4.50464e-06	6.97456e-06	1.54831	0.63069	0.0251599	1.56394	up
Zmnn010135	Sibiricol	4.21152e-05	6.34459e-05	6.65251e-05	8.42983e-05	9.81336e-05	8.03226e-05	5.73621e-05	8.75848e-05	1.52688	0.610584	0.0376482	1.48235	up
mws1094	Aromadendrin (Dihydrokaempferol)	2.79728e-05	3.25099e-05	2.96968e-05	4.86049e-05	4.22607e-05	4.4877e-05	3.00598e-05	4.52475e-05	1.50525	0.590003	0.00362456	1.6592	up
pmd0147	LysoPC 20:2	8.52703e-05	8.26272e-05	8.78131e-05	5.65545e-05	4.70619e-05	6.63309e-05	8.52369e-05	5.66491e-05	0.664608	-0.589424	0.0289343	1.60495	down
pmb0876	LysoPE 16:0	0.0017522	0.00146073	0.00168175	0.00105106	0.00100244	0.00115043	0.00163156	0.00106798	0.654573	-0.611375	0.0111649	1.63566	down
Lmhp008801	LysoPE 18:3	0.000121146	0.000100825	0.000134115	7.41611e-05	7.49192e-05	8.34318e-05	0.000118695	7.7504e-05	0.652967	-0.614918	0.0413111	1.54694	down
Lmhp009890	LysoPC 20:3	5.56337e-06	5.70521e-06	6.91861e-06	3.08916e-06	4.33159e-06	4.35815e-06	6.0624e-06	3.9263e-06	0.647648	-0.626718	0.0236334	1.50162	down
mws2186	Avicularin(Quercetin-3-O--L-arabinofuranoside)*	5.02263e-05	4.0084e-05	5.25282e-05	3.38794e-05	2.62217e-05	3.17663e-05	4.76128e-05	3.06225e-05	0.643155	-0.636761	0.0272394	1.52564	down
Zmhn002508	4-p-Cumaroyl-rhamnosyl-(16)-D-glucose	2.90127e-05	3.27066e-05	2.74616e-05	2.30486e-05	1.53004e-05	1.87592e-05	2.9727e-05	1.90361e-05	0.640364	-0.643035	0.0214875	1.53408	down
pmn001610	Eicosadienoic acid	8.52703e-06	6.78723e-06	6.97183e-06	5.03655e-06	4.81699e-06	4.19232e-06	7.4287e-06	4.68195e-06	0.630252	-0.665999	0.0232793	1.58426	down
Lmjn003562	3,6'-Diferuloylsucrose	1.85099e-05	2.24766e-05	2.64504e-05	1.3445e-05	1.63028e-05	1.24889e-05	2.24789e-05	1.40789e-05	0.626316	-0.675038	0.0478551	1.455	down
Hmyn007168	LysoPG 16:0	0.0001721	0.000134761	0.000167111	0.000103505	0.00010341	8.55047e-05	0.000157991	9.74732e-05	0.616955	-0.696763	0.0195692	1.58024	down
Zmln000899	Syringaldehyde-4-O-glucoside	1.54942e-05	1.67222e-05	1.46355e-05	9.23013e-06	9.81336e-06	9.58689e-06	1.56173e-05	9.54346e-06	0.611082	-0.710562	0.00642809	1.69285	down
pmn001533	2-O-Di-gallic acyl-Glucoside-Glucoside	2.6673e-05	2.70997e-05	2.48006e-05	1.8567e-05	1.19238e-05	1.66345e-05	2.61911e-05	1.57084e-05	0.599762	-0.737538	0.0233356	1.60349	down
pmn001521	3-Hydroxy-5-Methylphenol-1-O-(6'-Galloyl)Glucoside	6.81123e-05	9.09882e-05	9.73927e-05	6.08228e-05	4.19969e-05	4.93854e-05	8.54978e-05	5.07351e-05	0.593408	-0.752904	0.0383579	1.46086	down
Lmhp009464	LysoPE 17:1(2n isomer)	6.49926e-05	6.19704e-05	7.71691e-05	3.60135e-05	3.77234e-05	4.73644e-05	6.8044e-05	4.03671e-05	0.59325	-0.753289	0.0106679	1.5887	down
Lmhp010514	LysoPE 20:2(2n isomer)	1.06588e-05	9.98412e-06	1.03779e-05	5.06323e-06	6.12016e-06	6.99584e-06	1.03403e-05	6.05974e-06	0.586033	-0.770946	0.00997934	1.67146	down
Lmnp002584	Hispidulin-8-C-(2''-O-glucosyl)glucoside	7.64313e-05	8.0168e-05	8.67487e-05	4.08153e-05	4.26301e-05	5.9076e-05	8.1116e-05	4.75071e-05	0.585669	-0.771844	0.0142392	1.61085	down
pmb0789	Pyridoxine-5'-O-glucoside	1.45583e-05	1.44598e-05	1.39969e-05	6.4024e-06	8.23056e-06	8.395e-06	1.43383e-05	7.67599e-06	0.535347	-0.901453	0.00603744	1.69856	down
pmn001338	Rhein-8-O-glucoside	0.00165341	0.00102792	0.00129857	0.00051486	0.000569808	0.000932778	0.00132663	0.000672482	0.506908	-0.980204	0.0481953	1.44291	down
Lmhp010757	LysoPE 20:2	1.16467e-05	1.00825e-05	1.22938e-05	5.33533e-06	4.78533e-06	6.78855e-06	1.1341e-05	5.63641e-06	0.496994	-1.0087	0.00310588	1.6502	down
Lmbn001181	Fraxetin-7,8-di-O-glucoside	2.86487e-05	3.25099e-05	2.89517e-05	6.45575e-06	1.02354e-05	1.78264e-05	3.00368e-05	1.15059e-05	0.38306	-1.38436	0.0206644	1.61922	down
Zmhn002980	Hydroxyaloe-emodin-8-O-sulfate	0.000655126	0.000590194	0.000450774	0.000322254	0.000165139	0.000151317	0.000565365	0.000212903	0.376577	-1.40898	0.0126367	1.56969	down
mws1299	Luteolin-8-C-glucoside (Orientin)	2.74529e-05	2.62636e-05	1.67643e-05	5.54875e-06	9.54956e-06	8.03226e-06	2.34936e-05	7.71019e-06	0.328182	-1.60743	0.032053	1.58539	down
Zmhn002909	6-O-Glucosyl-caffeoylbenzoic acid	2.6829e-05	2.46406e-05	4.12456e-05	1.61127e-05	4.13111e-06	8.75775e-06	3.0905e-05	9.66719e-06	0.312803	-1.67667	0.0339867	1.47079	down
