# Supplementary material for: Bacterial Inoculant and Sucrose Amendments Improve the Growth of Rheum palmatum L. by Reprograming Its Metabolite Composition and Altering Its Soil Microbial Community
Source: Int J Mol Sci. 2022 Feb 1;23(3):1694. doi: 10.3390/ijms23031694 (PMC8835959; doi:10.3390/ijms23031694)
Supplement: Supplementary file 1 [file ijms-23-01694-s001.zip › Supplementary Materials/Table S3.xlsx]

## Sheet: CK vs LS
Table S3 KEGG pathway classification of the derived R. palmatum metablome.
ID	Description	MetaboliteRatio	BgRatio	enrich_factor	pvalue	qvalue	metaboliteID
ko00565	Ether lipid metabolism	0.1667	0.0059	28.33	0.0352941	0.324551	mws0120
ko00500	Starch and sucrose metabolism	0.1667	0.0118	14.17	0.069544	0.324551	Zmyn000083
ko00010	Glycolysis / Gluconeogenesis	0.1667	0.0176	9.44	0.102775	0.324551	mws1521
ko00960	Tropane, piperidine and pyridine alkaloid biosynthesis	0.1667	0.0353	4.72	0.196592	0.426156	pme2292
ko00564	Glycerophospholipid metabolism	0.1667	0.0412	4.05	0.225985	0.426156	mws0120
ko00480	Glutathione metabolism	0.1667	0.0529	3.15	0.282089	0.426156	pme2292
ko00940	Phenylpropanoid biosynthesis	0.1667	0.0647	2.58	0.334761	0.426156	mws2212
ko00380	Tryptophan metabolism	0.1667	0.0706	2.36	0.359865	0.426156	pme1228
ko00330	Arginine and proline metabolism	0.1667	0.0882	1.89	0.430489	0.453146	pme2292
ko02010	ABC transporters	0.1667	0.1235	1.35	0.552395	0.523321	pme2292

## Sheet: CK vs LB
ID	Description	MetaboliteRatio	BgRatio	enrich_factor	pvalue	qvalue	metaboliteID
ko00240	Pyrimidine metabolism	25%	7.06%	3.54	0.100956	0.424128	pme3007;pme3188
ko00330	Arginine and proline metabolism	25%	8.82%	2.83	0.14927	0.424128	mws0567;pme2292
ko00660	C5-Branched dibasic acid metabolism	12.5%	2.35%	5.31	0.176817	0.424128	Zmgn000217
ko00750	Vitamin B6 metabolism	12.5%	2.35%	5.31	0.176817	0.424128	pme1383
ko00908	Zeatin biosynthesis	12.5%	3.53%	3.54	0.254477	0.424128	pme3007
ko00960	Tropane, piperidine and pyridine alkaloid biosynthesis	12.5%	3.53%	3.54	0.254477	0.424128	pme2292
ko00480	Glutathione metabolism	12.5%	5.29%	2.36	0.35895	0.448688	pme2292
ko00941	Flavonoid biosynthesis	12.5%	5.29%	2.36	0.35895	0.448688	mws0042
ko00360	Phenylalanine metabolism	12.5%	6.47%	1.93	0.421263	0.46807	mws0491
ko02010	ABC transporters	12.5%	12.35%	1.01	0.659993	0.659993	pme2292

## Sheet: CK vs LB+LS
ID	Description	MetaboliteRatio	BgRatio	enrich_factor	pvalue	qvalue	metaboliteID
ko01230	Biosynthesis of amino acids	41.67%	14.12%	2.95	0.0148365	0.311567	mws0254;mws1078;mws1346;pme0075;pme2527
ko01210	2-Oxocarboxylic acid metabolism	25%	7.65%	3.27	0.051597	0.331085	mws1346;pme0075;pme2527
ko00906	Carotenoid biosynthesis	8.33%	0.59%	14.17	0.0705882	0.331085	Lmtn004049
ko01058	Acridone alkaloid biosynthesis	8.33%	0.59%	14.17	0.0705882	0.331085	mws1078
ko00220	Arginine biosynthesis	16.67%	4.12%	4.05	0.0788297	0.331085	pme0075;pme2527
ko00480	Glutathione metabolism	16.67%	5.29%	3.15	0.124683	0.358528	mws0263;pme2527
ko00472	D-Arginine and D-ornithine metabolism	8.33%	1.18%	7.08	0.136582	0.358528	pme2527
ko04075	Plant hormone signal transduction	8.33%	1.18%	7.08	0.136582	0.358528	Lmtn004049
ko00300	Lysine biosynthesis	8.33%	1.76%	4.72	0.198255	0.462594	mws1346
ko00330	Arginine and proline metabolism	16.67%	8.82%	1.89	0.286089	0.591165	mws0567;pme2527
ko00350	Tyrosine metabolism	8.33%	2.94%	2.83	0.309658	0.591165	pmb2497
ko00340	Histidine metabolism	8.33%	3.53%	2.36	0.359865	0.592792	mws0254
ko00310	Lysine degradation	8.33%	4.12%	2.02	0.406704	0.592792	mws1346
ko00400	Phenylalanine, tyrosine and tryptophan biosynthesis	8.33%	4.71%	1.77	0.450382	0.592792	mws1078
ko00410	beta-Alanine metabolism	8.33%	4.71%	1.77	0.450382	0.592792	mws0254
ko02010	ABC transporters	16.67%	12.35%	1.35	0.451651	0.592792	mws0254;pme2527
ko00941	Flavonoid biosynthesis	8.33%	5.29%	1.57	0.491095	0.606646	pme2960
ko00360	Phenylalanine metabolism	8.33%	6.47%	1.29	0.564348	0.627089	mws0491
ko00240	Pyrimidine metabolism	8.33%	7.06%	1.18	0.597228	0.627089	pme3188
ko00380	Tryptophan metabolism	8.33%	7.06%	1.18	0.597228	0.627089	mws1078
ko00970	Aminoacyl-tRNA biosynthesis	8.33%	8.24%	1.01	0.656265	0.656265	mws0254

## Sheet: LB vs LB+LS
ID	Description	MetaboliteRatio	BgRatio	enrich_factor	pvalue	qvalue	metaboliteID
ko00770	Pantothenate and CoA biosynthesis	15.38%	3.53%	4.36	0.0681575	0.626024	mws0219;mws1038
ko00592	alpha-Linolenic acid metabolism	7.69%	0.59%	13.08	0.0764706	0.626024	Lmbn003524
ko00010	Glycolysis / Gluconeogenesis	7.69%	1.76%	4.36	0.213478	0.626024	mws1521
ko00053	Ascorbate and aldarate metabolism	7.69%	1.76%	4.36	0.213478	0.626024	Lmbn000193
ko00300	Lysine biosynthesis	7.69%	1.76%	4.36	0.213478	0.626024	mws0219
ko00332	Carbapenem biosynthesis	7.69%	1.76%	4.36	0.213478	0.626024	mws1038
ko00710	Carbon fixation in photosynthetic organisms	7.69%	1.76%	4.36	0.213478	0.626024	mws0219
ko00052	Galactose metabolism	7.69%	2.35%	3.27	0.274704	0.626024	pme2125
ko00750	Vitamin B6 metabolism	7.69%	2.35%	3.27	0.274704	0.626024	pme1383
ko00250	Alanine, aspartate and glutamate metabolism	7.69%	2.94%	2.62	0.331504	0.626024	mws0219
ko00261	Monobactam biosynthesis	7.69%	2.94%	2.62	0.331504	0.626024	mws0219
ko00350	Tyrosine metabolism	7.69%	2.94%	2.62	0.331504	0.626024	pmb2497
ko00230	Purine metabolism	15.38%	9.41%	1.63	0.35155	0.626024	pme0230;pme1178
ko00340	Histidine metabolism	7.69%	3.53%	2.18	0.384174	0.626024	mws0219
ko00460	Cyanoamino acid metabolism	7.69%	3.53%	2.18	0.384174	0.626024	mws0219
ko00760	Nicotinate and nicotinamide metabolism	7.69%	3.53%	2.18	0.384174	0.626024	mws0219
ko00220	Arginine biosynthesis	7.69%	4.12%	1.87	0.432989	0.626024	mws0219
ko00260	Glycine, serine and threonine metabolism	7.69%	4.12%	1.87	0.432989	0.626024	mws0219
ko00270	Cysteine and methionine metabolism	7.69%	4.12%	1.87	0.432989	0.626024	mws0219
ko00630	Glyoxylate and dicarboxylate metabolism	7.69%	4.12%	1.87	0.432989	0.626024	Lmbn000193
ko00410	beta-Alanine metabolism	7.69%	4.71%	1.63	0.478211	0.626024	mws0219
ko01200	Carbon metabolism	7.69%	4.71%	1.63	0.478211	0.626024	mws0219
ko02010	ABC transporters	15.38%	12.35%	1.25	0.496502	0.626024	mws0219;pme2125
ko00360	Phenylalanine metabolism	7.69%	6.47%	1.19	0.594679	0.689827	mws0491
ko00940	Phenylpropanoid biosynthesis	7.69%	6.47%	1.19	0.594679	0.689827	mws0906
ko00380	Tryptophan metabolism	7.69%	7.06%	1.09	0.627818	0.700259	Zmtn001464
ko01210	2-Oxocarboxylic acid metabolism	7.69%	7.65%	1.01	0.658441	0.707214	mws0219
ko00970	Aminoacyl-tRNA biosynthesis	7.69%	8.24%	0.93	0.686723	0.711248	mws0219
ko01230	Biosynthesis of amino acids	7.69%	14.12%	0.54	0.872313	0.872313	mws0219

## Sheet: LS vs LB+LS
ID	Description	MetaboliteRatio	BgRatio	enrich_factor	pvalue	qvalue	metaboliteID
ko00500	Starch and sucrose metabolism	10%	1.18%	8.5	0.114514	0.362314	Zmyn000083
ko00790	Folate biosynthesis	10%	1.18%	8.5	0.114514	0.362314	mws0984
ko01040	Biosynthesis of unsaturated fatty acids	10%	1.18%	8.5	0.114514	0.362314	pmn001610
ko00010	Glycolysis / Gluconeogenesis	10%	1.76%	5.67	0.167222	0.362314	mws1521
ko00053	Ascorbate and aldarate metabolism	10%	1.76%	5.67	0.167222	0.362314	Lmbn000193
ko00332	Carbapenem biosynthesis	10%	1.76%	5.67	0.167222	0.362314	mws1038
ko00052	Galactose metabolism	10%	2.35%	4.25	0.217089	0.381698	pme2125
ko00250	Alanine, aspartate and glutamate metabolism	10%	2.94%	3.4	0.264252	0.381698	pme2559
ko00520	Amino sugar and nucleotide sugar metabolism	10%	2.94%	3.4	0.264252	0.381698	pmb0786
ko00770	Pantothenate and CoA biosynthesis	10%	3.53%	2.83	0.308843	0.401496	mws1038
ko00630	Glyoxylate and dicarboxylate metabolism	10%	4.12%	2.43	0.350987	0.414802	Lmbn000193
ko00480	Glutathione metabolism	10%	5.29%	1.89	0.428408	0.464109	mws0263
ko02010	ABC transporters	10%	12.35%	0.81	0.742668	0.742668	pme2125

## Sheet: LS vs LB
ID	Description	MetaboliteRatio	BgRatio	enrich_factor	pvalue	qvalue	metaboliteID
ko00650	Butanoate metabolism	16.67%	1.18%	14.17	0.069544	0.229358	pme0271
ko01040	Biosynthesis of unsaturated fatty acids	16.67%	1.18%	14.17	0.069544	0.229358	pmn001610
ko00230	Purine metabolism	33.33%	9.41%	3.54	0.099805	0.229358	pme0230;pme2776
ko00660	C5-Branched dibasic acid metabolism	16.67%	2.35%	7.08	0.13501	0.229358	Zmgn000217
ko00350	Tyrosine metabolism	16.67%	2.94%	5.67	0.166275	0.229358	pme0271
ko00760	Nicotinate and nicotinamide metabolism	16.67%	3.53%	4.72	0.196592	0.229358	pme0271
ko00380	Tryptophan metabolism	16.67%	7.06%	2.36	0.359865	0.359865	Lmgp001898
