# Supplementary material for: Bacterial Inoculant and Sucrose Amendments Improve the Growth of Rheum palmatum L. by Reprograming Its Metabolite Composition and Altering Its Soil Microbial Community
Source: Int J Mol Sci. 2022 Feb 1;23(3):1694. doi: 10.3390/ijms23031694 (PMC8835959; doi:10.3390/ijms23031694)
Supplement: Supplementary file 1 [file ijms-23-01694-s001.zip › Supplementary Materials/Table S4.xlsx]

## Sheet: Sheet1
Table S4 Summary of the sequencing metrics of microbial amplicon sequencing.
Samples	16S rRNA gene-based bacteria				ITS rRNA gene-based fungi
	Raw CCS	Clean CCS	Effective CCS	Effective (%)	Raw CCS	Clean CCS	Effective CCS	Effective (%)
CK-1	12952	12330	12193	94.14	12862	12680	12625	98.16
CK-2	13007	12134	11734	90.21	13023	12647	12489	95.9
CK-3	12386	11705	11553	93.27	13029	12817	12750	97.86
LS-1	9350	8764	8710	93.16	12828	12592	12497	97.42
LS-2	10965	10265	9864	89.96	12934	12781	12703	98.21
LS-3	9947	9292	9230	92.79	12993	12799	12718	97.88
LB-1	9438	8609	8488	89.93	13088	12894	12846	98.15
LB-2	11327	10417	10311	91.03	12692	12517	12423	97.88
LB-3	9761	8919	8853	90.7	12764	12609	12577	98.53
LB+LS-1	9669	8889	8795	90.96	12814	12646	12610	98.41
LB+LS-2	10488	9665	9585	91.39	13180	13006	12943	98.2
LB+LS-3	11115	10266	10202	91.79	13100	12941	12907	98.53
